# Supplementary material for: Li3V2(PO4)3 Cathode Material: Synthesis Method, High Lithium Diffusion Coefficient and Magnetic Inhomogeneity
Source: Int J Mol Sci. 2024 Mar 1;25(5):2884. doi: 10.3390/ijms25052884 (PMC10932188; doi:10.3390/ijms25052884)
Supplement: Supplementary file 1 [file ijms-25-02884-s001.zip]

Archive with 1 entries (1 files):
- ijms-2856888-supplementary.pdf
